# Supplementary material for: Differential Plasma Expression of sTNF-R, TNF-α, PDGF-AA, IL-17A, and IL-1β Across the Colorectal Neoplasia Spectrum
Source: Biomolecules. 2026 Mar 13;16(3):426. doi: 10.3390/biom16030426 (PMC13023994; doi:10.3390/biom16030426)
Supplement: Supplementary file 1 [file biomolecules-16-00426-s001.zip]

Archive with 1 entries (1 files):
- biomolecules-4172975-supplementary.pdf
